# Supplementary material for: Detection and validation of single feature polymorphisms in cowpea (Vigna unguiculata L. Walp) using a soybean genome array
Source: BMC Genomics. 2008 Feb 28;9:107. doi: 10.1186/1471-2164-9-107 (PMC2270837; doi:10.1186/1471-2164-9-107)
Supplement: Additional file 1 — A full list of SFPs and their outlying scores. [file 1471-2164-9-107-S1.xls]

## Sheet: Query1
Additional file 1
SFP probe set name	Probe #	Stress	Score_Stress	Unstress	Score_Unstress	Valid
Gma.10004.1.S1_at	6	1	1.11131
Gma.10032.1.S1_at	5	1	2.8271
Gma.10127.1.S1_at	4	1	2.01738
Gma.10169.1.A1_at	5			1	2.61449
Gma.10215.1.S1_a_at	0	1	10.031	1	7.19569
Gma.10247.1.S1_at	10			1	5.68682
Gma.10247.1.S1_at	9	1	1.48183
Gma.10310.1.S1_at	6	1	1.83807
Gma.10328.1.S1_x_at	2			1	0.331785
Gma.10333.1.S1_at	0			1	7.5153
Gma.10341.1.S1_a_at	3			1	2.56627
Gma.10382.1.S1_at	2	1	3.16229
Gma.10458.1.A1_a_at	1			1	1.28218
Gma.10578.1.S1_at	1			1	7.00523
Gma.10591.1.S1_at	10			1	4.61711
Gma.10595.1.S1_at	6			1	2.91867
Gma.10610.1.S1_at	2	1	3.44643
Gma.10631.1.S1_at	2			1	2.19009
Gma.10691.4.S1_a_at	5			1	2.87322
Gma.10692.1.S1_at	5			1	4.01641
Gma.10700.1.S1_at	8	1	1.18657
Gma.10713.1.S1_at	5	1	1.11036
Gma.10713.1.S1_at	4			1	2.96839
Gma.10713.1.S1_x_at	3			1	1.79844
Gma.10732.1.S1_at	4			1	1.49956
Gma.10751.1.S1_a_at	1			1	2.63787
Gma.10751.3.S1_x_at	6	1	4.96085
Gma.10766.1.S1_at	10			1	1.91662
Gma.10766.2.S1_at	10			1	2.9645
Gma.10780.1.S1_at	1			1	6.46629
Gma.10803.2.S1_at	2	1	1.63155
Gma.10820.1.S1_at	2			1	1.96416
Gma.10820.2.S1_at	10			1	3.72247
Gma.10835.1.S1_at	3	1	3.24807
Gma.10843.2.A1_at	0			1	3.80528
Gma.10851.1.S1_at	1			1	5.94303
Gma.10853.1.A1_at	8			1	11.5227
Gma.10867.1.S1_at	3			1	2.85136
Gma.10871.1.S1_at	10			1	1.45478
Gma.10885.1.S1_at	9			1	3.09942
Gma.10896.2.S1_at	7			1	3.13369
Gma.10896.2.S1_at	2	1	1.52108
Gma.10897.1.S1_s_at	10	1	4.25531
Gma.10915.3.S1_s_at	3	1	1.86857
Gma.10928.1.S1_at	6	1	2.09572
Gma.10933.5.S1_at	3	1	3.53588	1	6.13419
Gma.10940.1.S1_at	5			1	4.98947
Gma.10987.1.S1_at	10			1	1.44792
Gma.10987.1.S1_x_at	9			1	1.83164
Gma.10987.2.S1_x_at	2			1	3.35045
Gma.10988.3.S1_x_at	6	1	1.8676
Gma.10990.2.S1_s_at	7			1	4.09841
Gma.11028.1.S1_s_at	10	1	3.38373
Gma.11028.1.S1_s_at	9			1	2.41306
Gma.11034.1.S1_at	6			1	2.52982
Gma.11037.1.S1_at	0			1	2.73143
Gma.11042.1.S1_at	2			1	1.08071
Gma.11067.1.S1_a_at	2			1	3.13598
Gma.11091.1.A1_at	8			1	1.9013
Gma.11123.1.S1_at	5			1	1.68813
Gma.11123.1.S1_x_at	3			1	2.19783
Gma.11126.1.S1_at	9	1	1.5281
Gma.11126.1.S1_x_at	9	1	3.04016
Gma.11147.1.S1_s_at	8	1	2.5491
Gma.11147.1.S1_s_at	10	1	3.42536	1	13.6259
Gma.11156.2.S1_s_at	1			1	6.81966
Gma.11167.2.S1_a_at	1			1	1.29124
Gma.11173.1.S1_x_at	8	1	1.40952
Gma.11178.1.S1_at	6			1	3.96342
Gma.11180.1.S1_at	5	1	1.58258
Gma.11205.1.S1_a_at	6	1	3.98079
Gma.11210.1.S1_at	6			1	1.87286
Gma.11213.1.S1_x_at	4	1	14.7465
Gma.11220.3.S1_at	10			1	5.42103
Gma.11239.1.A1_a_at	3			1	2.69661
Gma.11273.1.S1_s_at	9			1	3.35535
Gma.11316.1.S1_a_at	8	1	3.69603	1	4.20503
Gma.11333.1.S1_s_at	1			1	1.91829
Gma.11341.3.S1_s_at	0	1	3.08689
Gma.11491.2.S1_at	9			1	3.94452
Gma.1152.1.S1_a_at	4			1	5.08653
Gma.11531.1.S1_s_at	0			1	3.88164
Gma.1164.2.S1_at	1	1	5.45053			Yes
Gma.1164.2.S1_at	7	1	5.55551	1	10.6604
Gma.1166.2.S1_x_at	8			1	1.92275
Gma.1166.3.S1_x_at	1	1	9.24728	1	8.99181
Gma.1186.1.S1_s_at	0			1	7.98984
Gma.11869.1.S1_at	10	1	1.13819
Gma.119.1.A1_at	0			1	2.41763
Gma.11925.1.S1_at	10	1	2.50667
Gma.11932.1.S1_at	2	1	1.62879			No
Gma.11932.1.S1_at	1			1	2.75945
Gma.11940.1.S1_at	0	1	6.37231	1	3.98695
Gma.11940.2.S1_at	10	1	1.15815
Gma.11940.3.S1_at	9	1	5.69759	1	3.58963
Gma.1205.2.S1_at	0			1	5.34491
Gma.12111.2.S1_at	9			1	7.56362	No
Gma.12111.2.S1_at	5	1	3.90186
Gma.1219.1.A1_at	9			1	1.30281
Gma.12290.1.A1_at	3	1	0.859374
Gma.12322.1.S1_at	0	1	6.40878
Gma.12346.1.S1_at	8			1	13.0726
Gma.12389.1.S1_at	1	1	1.6556
Gma.1242.1.S1_at	1	1	4.52817
Gma.1243.1.S1_at	7	1	1.21861
Gma.12465.1.S1_a_at	10	1	3.93577
Gma.12481.1.S1_s_at	8			1	2.56635
Gma.12481.2.S1_a_at	10			1	4.89878
Gma.12503.1.S1_at	4			1	12.4235
Gma.12517.2.S1_at	4	1	9.45166	1	14.6548
Gma.12578.1.S1_at	5	1	4.7067
Gma.12578.1.S1_at	2			1	1.80914
Gma.12599.1.S1_at	2			1	2.69087
Gma.12621.1.A1_at	1			1	3.29471
Gma.12651.1.S1_at	6			1	1.7186
Gma.12652.1.S1_at	10	1	2.30795
Gma.12700.1.A1_at	10			1	1.74554
Gma.12716.1.A1_at	7	1	0.914577
Gma.1277.1.S1_at	6			1	3.39028	No
Gma.12776.2.S1_at	2	1	3.92878	1	1.48897
Gma.12918.1.A1_at	9			1	1.61121
Gma.12953.2.S1_s_at	4			1	7.29942
Gma.13001.1.S1_at	1			1	2.95158
Gma.13001.2.S1_a_at	3			1	3.11991
Gma.13002.1.S1_at	6			1	2.56064
Gma.13028.1.A1_at	7	1	1.94036
Gma.13051.1.S1_at	8			1	5.87191
Gma.13052.1.S1_s_at	9	1	12.82	1	15.7898
Gma.13056.1.S1_at	0	1	6.47014	1	11.2331
Gma.13073.1.S1_at	8	1	2.0712
Gma.13073.1.S1_at	0			1	3.18038
Gma.13075.1.S1_at	5			1	18.9718
Gma.13082.1.S1_at	0			1	2.18132
Gma.13082.2.S1_a_at	2			1	3.17232
Gma.13091.1.A1_at	4			1	1.86999
Gma.13091.1.A1_at	2	1	3.08493
Gma.13099.1.S1_at	3			1	1.97422
Gma.1310.1.S1_s_at	4	1	18.0702	1	31.1802
Gma.13125.1.S1_at	8			1	2.0308
Gma.1314.1.S1_at	6			1	1.14881
Gma.1316.5.S1_x_at	9			1	2.51223
Gma.13162.1.A1_at	9	1	2.81519
Gma.13228.1.S1_at	5			1	1.83989
Gma.1324.1.S1_at	8	1	2.00666
Gma.13293.1.S1_at	1			1	17.3619	Yes
Gma.13296.1.S1_s_at	6	1	2.5417
Gma.13296.1.S1_s_at	10			1	4.11619
Gma.13301.1.S1_at	7	1	2.41985
Gma.13334.1.S1_at	1			1	1.16296
Gma.13336.1.S1_at	7			1	1.5533
Gma.13365.1.A1_at	4			1	2.36453
Gma.13383.1.S1_s_at	7			1	0.67982
Gma.13420.1.S1_at	5	1	1.99826
Gma.13420.1.S1_at	1			1	2.22765
Gma.13465.1.A1_at	7			1	7.87804
Gma.13487.1.S1_at	8			1	35.2256
Gma.13494.1.A1_at	4			1	9.40035
Gma.1352.1.S1_at	5			1	1.24276
Gma.1355.1.S1_a_at	3	1	2.77325
Gma.1355.1.S1_a_at	9			1	4.79793
Gma.1363.1.A1_at	0			1	1.22842
Gma.13748.1.S1_at	5			1	9.23054
Gma.1376.1.S1_at	2			1	3.01833
Gma.13794.1.S1_at	7			1	14.9499
Gma.13868.2.S1_a_at	4			1	5.97801
Gma.13963.1.A1_at	1			1	1.14336
Gma.13970.1.A1_at	2			1	6.6357
Gma.1398.1.S1_at	2			1	1.94971
Gma.14053.1.A1_at	3			1	1.40641
Gma.14196.1.A1_at	0	1	2.24139
Gma.142.1.S1_at	8	1	5.4244	1	5.67665
Gma.1423.1.S1_a_at	1	1	3.32672
Gma.1449.1.S1_s_at	3	1	7.0426	1	7.41506	Yes
Gma.14524.1.S1_at	3	1	8.5916	1	13.859
Gma.14553.1.S1_at	9			1	0.734335
Gma.1462.1.S1_at	0			1	4.40418
Gma.1478.2.S1_s_at	5			1	1.80483
Gma.14800.2.S1_at	3			1	2.88457
Gma.14851.1.S1_at	10			1	1.86583
Gma.14976.1.A1_at	10			1	1.3645
Gma.14977.1.S1_at	5			1	2.04387
Gma.15017.2.S1_at	6			1	3.39647
Gma.15162.1.S1_at	6	1	8.40666	1	19.1754
Gma.1518.1.S1_at	2			1	0.615556
Gma.15228.2.S1_at	4	1	2.25364
Gma.15240.1.S1_s_at	5	1	1.02816
Gma.15366.2.S1_a_at	2			1	2.67605
Gma.15377.1.S1_at	2			1	4.08615
Gma.15424.1.S1_at	5			1	4.96565
Gma.15424.1.S1_at	2	1	2.33967
Gma.1546.1.S1_a_at	7	1	4.46028
Gma.15507.1.A1_at	1			1	2.24028
Gma.1555.1.S1_a_at	7	1	19.2902	1	23.2815	Yes
Gma.1555.1.S1_a_at	6	1	21.1709	1	21.4962	Yes
Gma.15554.1.S1_at	2	1	2.80877
Gma.15554.1.S1_at	10			1	1.15701
Gma.1556.1.S1_s_at	9			1	4.87534
Gma.15564.1.S1_a_at	6			1	2.92634
Gma.15564.1.S1_at	7			1	2.74113
Gma.15571.1.A1_s_at	5			1	2.63232
Gma.15648.1.S1_s_at	5	1	1.85783
Gma.15654.2.S1_at	1	1	1.24348
Gma.15654.2.S1_at	0			1	1.12327
Gma.1570.1.S1_at	9	1	1.97122
Gma.15710.1.S1_at	10			1	4.39151
Gma.15792.1.S1_at	1			1	0.923161
Gma.15809.1.A1_at	3			1	2.88653
Gma.15820.1.S1_a_at	0			1	2.2715
Gma.15829.2.S1_a_at	5	1	1.93528
Gma.15830.1.S1_s_at	5			1	3.33631
Gma.15862.2.S1_a_at	2	1	1.65767
Gma.15868.2.A1_a_at	1	1	2.32746
Gma.15872.2.S1_at	10			1	2.68575
Gma.15887.1.S1_at	8			1	3.60924
Gma.15898.1.S1_at	1	1	1.19221
Gma.15909.1.A1_at	9			1	2.52806
Gma.15937.1.S1_at	8			1	1.79483
Gma.16015.1.S1_s_at	6	1	1.53746
Gma.16027.2.S1_at	2			1	2.2023
Gma.16033.1.S1_at	6			1	2.04188
Gma.16061.1.S1_at	1			1	0.934667
Gma.16122.1.S1_at	7			1	16.394
Gma.16140.1.S1_at	3			1	3.08241
Gma.1616.1.S1_at	8			1	6.23644
Gma.16338.2.S1_at	0	1	1.67833
Gma.16400.1.S1_a_at	1			1	2.34236
Gma.1642.3.S1_s_at	5	1	2.0335
Gma.16425.3.S1_s_at	2	1	2.13215
Gma.16437.1.S1_at	8	1	2.34085
Gma.16448.1.A1_at	0	1	12.7955	1	18.0824
Gma.16474.2.S1_at	5			1	2.17902
Gma.16475.2.S1_at	0			1	2.4301
Gma.1650.2.S1_at	1			1	2.41775
Gma.16515.2.S1_a_at	2	1	2.48049
Gma.16539.1.S1_at	9	1	15.2151	1	15.5574
Gma.16563.2.S1_x_at	7			1	18.1006
Gma.16563.3.S1_a_at	0	1	4.1926
Gma.16563.4.S1_a_at	10	1	3.20344
Gma.16563.4.S1_x_at	10			1	1.10773
Gma.16575.1.S1_at	6	1	3.53872
Gma.16582.1.S1_at	1			1	1.45253
Gma.16596.1.S1_a_at	3			1	3.30644
Gma.16599.1.S1_s_at	7			1	4.05117
Gma.16603.2.S1_at	4	1	4.36967
Gma.16636.1.S1_at	2			1	1.79839
Gma.1665.1.S1_at	7			1	2.60554
Gma.16675.1.S1_at	2			1	0.548685
Gma.16678.1.S1_at	0			1	5.83296
Gma.16678.1.S1_s_at	6			1	3.03537
Gma.16682.1.A1_s_at	8			1	4.42498
Gma.16683.1.S1_a_at	2			1	2.96486
Gma.16684.1.S1_at	6	1	1.62121
Gma.16732.1.S1_at	8			1	12.6243
Gma.16736.1.S1_at	5			1	2.48772
Gma.16738.1.S1_at	5	1	19.1741	1	15.4845
Gma.1674.1.S1_a_at	2			1	4.36795
Gma.16753.2.S1_a_at	4			1	1.35831
Gma.1677.1.S1_x_at	8	1	1.05895
Gma.16810.1.S1_at	1			1	1.64714
Gma.16829.1.S1_x_at	2	1	4.0322
Gma.16831.1.A1_x_at	10	1	1.76303
Gma.16833.1.S1_s_at	2			1	2.47019
Gma.16885.1.S1_at	5			1	13.6897
Gma.16937.1.S1_at	2			1	4.13137
Gma.16937.1.S1_at	1	1	0.779617
Gma.17010.1.S1_at	9			1	5.86745
Gma.17047.1.S1_s_at	7	1	2.1318	1	3.85969
Gma.1705.1.S1_at	8			1	4.24666
Gma.1705.1.S1_at	4	1	1.86679
Gma.17110.1.S1_at	6			1	2.48993
Gma.17229.1.A1_at	7			1	4.98658
Gma.1738.1.S1_at	1			1	32.39
Gma.1739.2.S1_s_at	9	1	0.837229
Gma.17460.1.S1_s_at	3			1	2.16655
Gma.17489.2.S1_at	7	1	2.11351
Gma.17489.2.S1_at	3			1	2.85885
Gma.1752.2.S1_at	3	1	1.10688
Gma.17523.1.S1_s_at	7			1	5.98733
Gma.17535.1.S1_at	7	1	1.77513
Gma.1757.1.S1_a_at	3	1	0.990761
Gma.1757.1.S1_a_at	2			1	6.12012
Gma.17638.1.S1_at	6			1	4.54923
Gma.17644.1.S1_s_at	6			1	13.4954
Gma.17660.1.S1_at	8			1	10.6386
Gma.17701.1.S1_at	2			1	4.53825
Gma.17710.3.A1_at	9			1	2.05934
Gma.17714.1.S1_a_at	2			1	2.49428
Gma.17723.1.A1_s_at	2			1	1.48125
Gma.17724.3.S1_at	10			1	2.60101
Gma.17726.1.S1_at	10			1	3.27833
Gma.17737.1.S1_at	4			1	5.74363
Gma.17737.1.S1_at	3	1	3.45869
Gma.17766.1.S1_at	6	1	0.622211
Gma.17766.1.S1_at	2			1	1.3447
Gma.1779.1.S1_at	3			1	2.86197
Gma.17805.1.A1_s_at	5			1	5.02607
Gma.17843.1.S1_at	5	1	2.31218
Gma.17843.1.S1_at	4	1	2.24645
Gma.17889.1.S1_at	4			1	2.02045
Gma.17893.1.S1_at	8			1	1.21026
Gma.17921.1.S1_s_at	0	1	4.14566
Gma.17921.2.S1_s_at	3	1	3.15065
Gma.1796.1.S1_at	0			1	3.14009
Gma.17976.1.S1_at	6	1	3.30876
Gma.18055.1.S1_at	4			1	1.39714
Gma.18060.1.S1_at	3			1	3.77436
Gma.18069.1.S1_at	8			1	1.76731
Gma.18075.1.S1_at	1			1	1.84652
Gma.18079.1.S1_s_at	4			1	2.29464
Gma.18093.1.A1_at	10	1	0.271975
Gma.1863.1.S1_at	2	1	8.91554	1	10.4824	Yes
Gma.1889.1.S1_x_at	0	1	1.7042
Gma.1928.3.S1_a_at	0	1	0.739022
Gma.1935.1.S1_at	3	1	0.756048
Gma.1942.1.S1_s_at	2			1	1.34646
Gma.1943.1.S1_s_at	5			1	2.73989
Gma.1955.1.S1_a_at	2	1	14.7461
Gma.1955.1.S1_a_at	1			1	4.55188
Gma.1956.2.S1_a_at	1			1	2.32773
Gma.1963.1.S1_s_at	7			1	14.3243
Gma.1973.1.S1_at	7	1	16.6948	1	19.5104
Gma.2009.1.S1_at	4			1	3.5116
Gma.2026.1.S1_at	7			1	2.37825
Gma.2041.1.S1_at	10			1	2.31769
Gma.2087.1.S1_at	0	1	8.33435
Gma.2116.1.A1_s_at	0	1	2.18689
Gma.2131.1.S1_at	7			1	2.76214
Gma.2139.2.S1_s_at	4			1	1.81965
Gma.2168.1.S1_at	9	1	1.03538
Gma.2275.1.S1_at	7	1	1.5292
Gma.2275.1.S1_at	10			1	12.0329
Gma.2296.1.S1_at	1			1	5.21815
Gma.2305.1.S1_at	10			1	1.83228
Gma.231.1.S1_at	8			1	3.19669
Gma.231.1.S1_at	0	1	3.38718
Gma.2314.1.S1_at	6			1	1.8602
Gma.2326.3.S1_at	2	1	7.19593
Gma.2393.1.S1_at	9	1	12.8547	1	8.08477	No
Gma.2427.2.S1_a_at	7			1	3.99498
Gma.244.1.S1_at	5	1	1.90374
Gma.2446.1.S1_a_at	10			1	2.58984
Gma.2466.2.S1_s_at	4			1	1.51235
Gma.2503.1.S1_s_at	10			1	6.38157
Gma.2511.1.S1_at	8			1	16.3713
Gma.2534.3.S1_x_at	10	1	2.08553
Gma.2559.1.S1_a_at	9			1	2.82944
Gma.2560.3.S1_a_at	9	1	1.86278
Gma.2569.1.S1_s_at	7			1	2.94693
Gma.2590.8.S1_at	2	1	2.77695
Gma.26.1.S1_at	9			1	2.30905
Gma.2600.1.S1_a_at	5			1	4.61371
Gma.2600.1.S1_x_at	2			1	2.61576
Gma.2628.1.A1_s_at	7	1	1.45033
Gma.2630.1.S1_at	2	1	20.8475	1	13.1945
Gma.2635.1.A1_s_at	8	1	2.48434
Gma.2660.1.S1_at	6	1	4.11282
Gma.2677.1.S1_s_at	0	1	2.4947
Gma.2705.1.S1_at	7			1	1.99388
Gma.2711.1.S1_a_at	8	1	2.85619
Gma.2731.5.S1_at	6	1	18.9729	1	19.5692
Gma.2742.1.A1_at	2	1	1.02274
Gma.2750.1.S1_at	10			1	1.75086
Gma.2758.1.S1_at	5			1	9.30538
Gma.2776.1.S1_at	10	1	0.783186
Gma.2883.1.S1_at	1			1	5.78307
Gma.2905.1.S1_at	3	1	3.91148	1	6.24023
Gma.2917.1.S1_at	2	1	7.22746	1	6.42499
Gma.293.1.S1_at	0			1	1.46804
Gma.296.1.S1_at	0			1	4.02252
Gma.2961.1.S1_at	3			1	3.49622
Gma.2988.1.S1_at	0			1	2.29341
Gma.3002.1.S1_at	3			1	3.2898
Gma.3041.1.S1_at	0	1	4.30262
Gma.3044.2.S1_s_at	6	1	1.55842
Gma.3062.1.S1_at	0			1	2.64083
Gma.3094.1.S1_at	10	1	3.17524
Gma.3118.1.S1_s_at	6			1	1.3352
Gma.3129.1.S1_at	8			1	2.10423
Gma.3137.1.S1_at	4			1	2.00584
Gma.3140.1.S1_at	9	1	1.09321
Gma.3151.1.S1_a_at	0			1	1.70161
Gma.3167.1.S1_a_at	7			1	12.4817
Gma.3173.1.S1_at	4	1	1.5732	1	5.38519
Gma.3183.1.S1_a_at	7			1	16.6454
Gma.319.1.S1_at	2	1	2.55781
Gma.3200.1.S1_at	9	1	2.5976
Gma.322.1.S1_a_at	9			1	9.40433
Gma.3237.1.S1_at	9			1	4.54684
Gma.3250.1.S1_a_at	6	1	3.81563
Gma.3270.1.S1_at	9	1	3.18351
Gma.3271.1.S1_at	9			1	2.61888
Gma.3291.1.S1_at	3			1	7.48739
Gma.3305.1.S1_at	1			1	3.5446
Gma.3317.2.S1_a_at	7			1	3.08436
Gma.340.1.S1_at	7			1	8.19532
Gma.3420.1.S1_at	10			1	3.53418
Gma.3440.2.S1_a_at	5	1	0.740181
Gma.3454.1.S1_a_at	0			1	3.23088
Gma.3541.2.S1_a_at	6	1	2.53656
Gma.3543.1.S1_at	4	1	4.94764
Gma.3543.1.S1_at	9			1	2.12568
Gma.3549.2.S1_at	1	1	1.91314
Gma.3565.2.S1_at	6	1	1.98598
Gma.3591.1.S1_a_at	6	1	1.3041
Gma.3594.2.S1_a_at	7	1	1.92865
Gma.3626.2.S1_x_at	6	1	2.06845
Gma.3705.1.S1_at	3			1	2.327
Gma.4001.1.S1_at	8	1	4.76126
Gma.406.5.S1_s_at	2	1	3.06705
Gma.4067.1.S1_s_at	9			1	1.5368
Gma.408.1.S1_at	0	1	1.85915
Gma.4080.1.S1_at	0	1	1.22256
Gma.4113.1.S1_at	0			1	13.6963
Gma.4129.1.S1_at	6			1	3.42504
Gma.4160.2.S1_at	0	1	3.25751
Gma.4178.1.S1_s_at	0			1	5.20149
Gma.4216.1.S1_a_at	9			1	2.69176
Gma.4224.1.S1_at	1			1	2.45743
Gma.4225.1.S1_a_at	0	1	2.66622	1	4.23423
Gma.4258.2.S1_a_at	7			1	3.29276
Gma.4274.1.S1_at	10			1	5.17792
Gma.4294.3.S1_a_at	2			1	1.81171
Gma.4320.1.S1_s_at	2			1	7.01902
Gma.4356.1.S1_a_at	5	1	0.557956
Gma.4362.1.S1_a_at	7	1	1.43279
Gma.4388.1.S1_a_at	5	1	8.85792
Gma.4388.1.S1_a_at	4	1	8.07016
Gma.4423.2.S1_a_at	8			1	3.84187
Gma.4428.1.S1_at	0	1	4.29502
Gma.4431.1.S1_at	6	1	4.29067	1	5.21439	Yes
Gma.4523.1.S1_at	7	1	3.35306
Gma.4575.1.S1_at	3	1	2.83424
Gma.4612.1.A1_a_at	6			1	23.093
Gma.4613.1.A1_a_at	5			1	1.81656
Gma.4636.1.S1_at	3			1	3.47101
Gma.4642.1.S1_at	9	1	1.69043
Gma.4659.1.S1_at	8	1	1.25123
Gma.4659.1.S1_at	5			1	1.35118
Gma.47.1.S1_at	8	1	6.03404
Gma.4705.2.S1_at	7			1	8.53303
Gma.4707.3.S1_s_at	9			1	5.23609
Gma.4805.1.A1_a_at	7			1	2.69979
Gma.49.1.S1_at	5			1	2.51157
Gma.4917.1.S1_at	8			1	2.25653
Gma.4965.1.S1_at	5	1	9.78726	1	7.62425
Gma.5046.1.S1_s_at	7	1	1.46006
Gma.5046.1.S1_s_at	2			1	4.55924
Gma.5135.1.S1_at	6			1	6.87879
Gma.5165.1.S1_at	3			1	3.32965
Gma.518.1.S1_at	0	1	4.73924	1	14.9144
Gma.5276.1.S1_at	4			1	0.850277
Gma.5350.1.S1_s_at	1	1	3.57649
Gma.5458.1.S1_at	8			1	6.48655
Gma.549.1.S1_at	1			1	3.48545
Gma.5493.1.S1_a_at	8			1	3.94792
Gma.550.1.S1_at	1	1	6.00716
Gma.5505.1.S1_at	8			1	1.21034
Gma.5562.3.S1_at	10	1	2.73451
Gma.5581.1.S1_at	6	1	1.79316
Gma.5586.1.S1_at	6			1	0.813269
Gma.5601.1.S1_at	8			1	1.29453
Gma.5672.3.S1_a_at	0			1	3.29442
Gma.5672.9.S1_at	3	1	3.16355
Gma.5674.1.S1_a_at	8	1	3.36971	1	8.75989	Yes
Gma.5683.1.S1_x_at	6			1	1.03225
Gma.5701.1.S1_at	9	1	3.08676
Gma.5713.1.S1_at	8			1	1.8665
Gma.5714.1.S1_s_at	5	1	2.01809
Gma.5717.4.S1_a_at	4			1	3.21389
Gma.5785.1.S1_at	10	1	3.30752
Gma.5788.1.S1_at	9	1	11.1604	1	11.8474
Gma.5793.9.S1_at	9	1	2.14955
Gma.5794.1.S1_a_at	10			1	2.20758
Gma.5851.3.S1_at	9			1	3.8828
Gma.5903.2.S1_a_at	7	1	14.8448	1	18.7675
Gma.597.1.S1_s_at	10	1	1.43492
Gma.5998.1.A1_at	4			1	1.79135
Gma.6.1.A1_at	3			1	11.1827
Gma.6024.1.S1_s_at	8	1	0.843177
Gma.6034.2.S1_at	6			1	4.30021
Gma.6034.2.S1_at	2	1	5.66757	1	3.76182
Gma.6058.1.A1_at	0	1	2.90177
Gma.6061.1.S1_s_at	0			1	2.02004
Gma.6121.3.S1_at	9	1	4.65451
Gma.6150.2.S1_x_at	10	1	0.957845
Gma.6152.1.S1_at	6	1	0.96594
Gma.6176.2.S1_at	7			1	6.66646
Gma.6183.1.S1_s_at	5	1	1.13868
Gma.6207.1.S1_s_at	8	1	9.86405	1	3.86622
Gma.6226.1.S1_at	8			1	1.26196
Gma.6226.1.S1_at	10	1	0.621967
Gma.6230.1.S1_at	5	1	5.82273
Gma.6288.1.S1_at	7			1	3.80265
Gma.6299.2.S1_at	7	1	2.21744
Gma.6303.2.S1_a_at	10	1	1.87446
Gma.6315.1.S1_at	3	1	5.22308	1	4.09219
Gma.6356.1.S1_at	1	1	1.45449
Gma.6384.1.S1_at	8			1	2.49318
Gma.6397.1.S1_at	9			1	8.03805
Gma.6439.1.S1_at	9	1	-0.319701
Gma.6483.1.S1_at	1			1	9.38763
Gma.6495.1.S1_at	0	1	1.56655
Gma.6508.1.S1_at	5	1	1.60231
Gma.6545.1.S1_s_at	4	1	1.76238
Gma.6606.1.S1_at	10			1	4.29662
Gma.6648.2.S1_a_at	1	1	2.57509
Gma.6651.1.S1_at	2	1	13.8223	1	18.2137
Gma.6664.1.S1_s_at	2	1	5.35385
Gma.6701.2.S1_a_at	7	1	3.27305	1	4.20918
Gma.6766.1.S1_at	2	1	3.24252
Gma.678.1.S1_at	4	1	1.20697
Gma.6822.1.S1_at	0	1	2.23945
Gma.6868.1.S1_a_at	10			1	2.02317
Gma.6870.1.S1_at	4			1	1.8184
Gma.6924.2.S1_a_at	2	1	1.74875
Gma.6940.1.A1_at	1			1	1.8831
Gma.6954.3.S1_a_at	8			1	4.47078
Gma.6959.1.S1_at	6			1	3.49243
Gma.6967.1.A1_at	5	1	2.74996	1	7.66186
Gma.6983.1.S1_at	10			1	2.44377
Gma.6987.1.S1_at	0			1	2.1491
Gma.7006.1.S1_at	6	1	2.77952
Gma.7012.1.S1_a_at	2			1	1.50285
Gma.7015.1.S1_at	3	1	14.8435	1	17.0403
Gma.7135.1.S1_a_at	0	1	10.6412
Gma.7138.2.S1_a_at	10	1	3.406	1	4.46898
Gma.7167.1.S1_at	0	1	1.84847
Gma.7171.1.A1_at	7			1	1.30957
Gma.7171.1.A1_s_at	1	1	5.84935
Gma.7200.1.S1_at	9			1	2.99558
Gma.7205.1.A1_at	0			1	1.55661
Gma.7214.1.S1_at	5	1	15.9566
Gma.7224.1.S1_at	1			1	3.09999
Gma.723.1.A1_at	1			1	4.63022
Gma.7239.2.S1_at	0	1	1.76735
Gma.7309.1.S1_at	10			1	2.42906
Gma.7309.2.S1_s_at	6			1	3.32519
Gma.7345.1.S1_a_at	0	1	12.2651	1	7.53041
Gma.7346.1.S1_at	7			1	3.02072
Gma.7397.1.S1_at	5	1	1.6907
Gma.7497.1.S1_a_at	7			1	2.6586
Gma.7497.1.S1_at	1			1	2.45274
Gma.7497.2.S1_s_at	2	1	1.66801
Gma.7497.2.S1_s_at	10			1	1.85783
Gma.7501.1.A1_at	7			1	5.11154
Gma.7528.1.S1_s_at	6	1	18.9171	1	24.9681	Yes
Gma.7528.2.S1_at	6	1	3.22139
Gma.7533.1.S1_at	0	1	1.72172
Gma.7560.1.A1_at	5	1	2.96748
Gma.7599.1.S1_a_at	2			1	4.31616
Gma.7608.1.S1_at	10			1	3.90831
Gma.7631.1.A1_at	3			1	0.939646
Gma.7636.1.S1_at	5	1	11.5917	1	9.79796
Gma.7733.2.S1_a_at	8	1	5.1809
Gma.7747.2.S1_at	2			1	3.2299
Gma.7748.1.S1_at	3			1	3.84673
Gma.7824.2.S1_at	5			1	3.82308
Gma.7877.2.S1_s_at	1	1	3.3544	1	3.74404
Gma.7894.1.S1_at	7			1	16.4102
Gma.7934.1.A1_at	0	1	4.22947
Gma.7964.1.S1_at	8	1	2.14998
Gma.797.1.A1_at	9			1	1.83351
Gma.800.1.S1_at	8			1	5.64038
Gma.8009.2.S1_at	5	1	5.11101
Gma.8014.1.S1_s_at	1	1	1.50089
Gma.8020.1.S1_at	2	1	5.23435	1	4.5462
Gma.8053.1.S1_at	3			1	3.74626	Yes
Gma.8053.1.S1_at	1	1	0.943961
Gma.8062.1.A1_a_at	5	1	5.89184
Gma.8096.1.S1_s_at	9	1	2.54702
Gma.8182.1.S1_a_at	4			1	2.50049
Gma.8187.1.S1_a_at	2	1	0.771742
Gma.8195.2.S1_at	7	1	12.9415
Gma.8197.1.S1_at	4			1	3.16363
Gma.8261.1.A1_s_at	10			1	3.27707
Gma.8303.1.S1_at	9			1	1.4588
Gma.8375.1.S1_a_at	6			1	6.17646
Gma.8380.1.S1_at	1	1	7.28753
Gma.8407.1.S1_at	9			1	3.06767
Gma.8407.1.S1_x_at	8			1	1.88333
Gma.8488.1.S1_at	0	1	8.03422
Gma.8489.1.S1_s_at	7			1	2.38879
Gma.8500.1.S1_at	2	1	1.97116
Gma.855.1.A1_at	2	1	6.7263
Gma.8622.1.A1_at	5	1	1.57165
Gma.867.2.S1_a_at	0	1	1.6439
Gma.8674.1.A1_a_at	2			1	1.72168
Gma.8711.1.S1_at	0	1	7.31801	1	15.0226
Gma.8714.1.S1_at	2			1	2.38734
Gma.8737.1.S1_at	0	1	9.236	1	11.8131
Gma.8741.1.S1_at	9			1	4.20605
Gma.8776.1.S1_at	1			1	1.10164
Gma.9091.2.S1_a_at	8			1	1.93105
Gma.9094.1.S1_at	0			1	10.1098
Gma.9110.1.S1_at	6			1	1.78382
Gma.9141.1.A1_at	9	1	1.81718
Gma.9178.1.S1_at	5	1	0.704178
Gma.9264.1.S1_at	6	1	0.828744
Gma.9266.1.S1_s_at	2			1	3.5976
Gma.9266.2.S1_at	6			1	3.32276
Gma.9266.3.S1_at	5			1	2.1699
Gma.9314.1.S1_at	1			1	11.1818
Gma.933.1.S1_a_at	2	1	9.81148
Gma.933.1.S1_a_at	1			1	13.7959
Gma.933.1.S1_at	3			1	6.00931
Gma.9405.1.S1_at	7	1	9.36066	1	7.15035
Gma.9522.1.S1_at	0	1	10.6732	1	8.39019
Gma.9564.1.S1_at	2			1	6.08283
Gma.9632.2.S1_a_at	7			1	2.78908
Gma.9720.1.S1_at	1			1	2.0809
Gma.973.1.S1_a_at	9			1	11.25
Gma.9839.2.S1_at	6			1	1.45392
Gma.9858.1.S1_at	3	1	5.67502	1	4.10363
Gma.9907.1.S1_at	3	1	5.39322
Gma.9944.1.S1_at	0			1	4.87775
Gma.9972.1.S1_at	9			1	5.13384
Gma.9978.1.S1_at	3	1	1.36783
GmaAffx.10297.1.S1_at	8			1	1.90448
GmaAffx.11179.2.S1_s_at	6	1	2.04156
GmaAffx.11192.1.S1_at	3	1	3.77654
GmaAffx.11242.1.S1_s_at	4			1	12.2062
GmaAffx.11697.1.S1_at	3	1	2.9591
GmaAffx.11850.2.S1_at	2	1	1.73554
GmaAffx.12188.1.S1_at	9			1	3.75131
GmaAffx.12928.1.S1_at	2			1	24.8601
GmaAffx.1301.131.A1_x_at	8			1	2.25677
GmaAffx.1301.131.A1_x_at	7	1	4.14992
GmaAffx.1301.26.S1_at	0			1	2.61636
GmaAffx.1301.70.S1_s_at	0			1	1.87237
GmaAffx.1315.1.S1_at	2			1	2.72183
GmaAffx.1315.1.S1_at	0	1	1.70053
GmaAffx.13162.1.S1_at	2			1	3.73747
GmaAffx.13850.2.S1_at	0			1	2.21573
GmaAffx.14048.1.S1_at	8	1	4.35717
GmaAffx.14067.1.S1_at	8			1	9.37262	Yes
GmaAffx.14150.1.S1_x_at	0	1	2.81328
GmaAffx.14666.1.S1_at	9	1	3.64808
GmaAffx.14830.1.S1_at	6	1	12.588	1	13.1122
GmaAffx.15464.1.S1_at	10	1	1.54889
GmaAffx.15709.1.S1_at	7	1	2.87277
GmaAffx.1576.1.S1_at	5			1	2.94566
GmaAffx.15940.1.S1_at	5	1	2.66441
GmaAffx.15940.1.S1_at	4			1	3.09874
GmaAffx.15983.3.S1_at	6	1	3.89388
GmaAffx.17213.1.S1_at	1			1	2.85819
GmaAffx.1815.2.S1_at	2			1	3.7775
GmaAffx.18174.1.S1_at	0	1	7.12009
GmaAffx.1947.1.S1_at	2	1	6.06483	1	2.26849
GmaAffx.1951.1.S1_at	5	1	4.8273
GmaAffx.19973.1.S1_at	6			1	6.14996
GmaAffx.19976.1.S1_at	7	1	3.10852
GmaAffx.20041.1.S1_s_at	6			1	3.75748
GmaAffx.20667.1.S1_at	0			1	1.83499
GmaAffx.21211.1.S1_s_at	6	1	16.4461	1	9.5128
GmaAffx.2172.1.S1_at	7			1	4.59477
GmaAffx.22294.1.S1_at	5	1	3.65132
GmaAffx.22627.1.S1_x_at	1	1	1.337
GmaAffx.22932.1.S1_at	8	1	1.81839
GmaAffx.23850.2.S1_at	0	1	3.66065
GmaAffx.24893.1.S1_at	2	1	6.35549			No
GmaAffx.24893.1.S1_at	1			1	4.54935
GmaAffx.25068.2.A1_at	8	1	3.31059
GmaAffx.25928.1.S1_at	5	1	0.74698
GmaAffx.2651.1.S1_at	0			1	2.58224
GmaAffx.26762.1.S1_at	9			1	4.32353
GmaAffx.26791.1.S1_at	3	1	1.74209
GmaAffx.2696.1.S1_at	2			1	15.0489
GmaAffx.2696.1.S1_at	1	1	2.60464
GmaAffx.28120.1.S1_at	4			1	4.56534	Yes
GmaAffx.28350.1.S1_s_at	7			1	1.70449
GmaAffx.28708.1.S1_s_at	10	1	3.07468
GmaAffx.28708.1.S1_x_at	6	1	6.06561	1	1.80281
GmaAffx.28886.1.A1_at	5			1	3.20494	No
GmaAffx.2981.2.S1_at	7	1	1.8964	1	7.81174
GmaAffx.30142.1.S1_at	5	1	2.49557
GmaAffx.31048.1.S1_at	1	1	1.68395
GmaAffx.3113.1.S1_s_at	2			1	3.59571
GmaAffx.3113.1.S1_s_at	1			1	3.39861
GmaAffx.31456.1.S1_at	3	1	1.04424
GmaAffx.31794.1.S1_at	9			1	2.93357
GmaAffx.32618.1.S1_s_at	7	1	1.59295
GmaAffx.32826.2.S1_at	9			1	1.30208
GmaAffx.3325.1.S1_at	4			1	6.40069
GmaAffx.33531.1.S1_at	0			1	5.242
GmaAffx.33649.2.S1_at	2	1	2.39082
GmaAffx.33954.1.S1_at	1	1	5.41277
GmaAffx.34172.1.S1_at	1			1	5.56535
GmaAffx.34241.1.S1_at	1	1	2.47867
GmaAffx.34456.1.S1_at	8			1	1.5145
GmaAffx.3541.2.S1_s_at	1			1	4.55379
GmaAffx.35884.2.S1_at	3			1	2.19618
GmaAffx.36008.1.S1_at	0	1	6.22756
GmaAffx.36061.1.A1_at	8	1	12.962	1	15.2499
GmaAffx.3608.1.S1_at	6	1	4.0342
GmaAffx.36227.1.A1_at	4			1	5.99735
GmaAffx.3641.1.S1_at	8			1	10.9568
GmaAffx.36985.1.S1_at	10			1	7.11683
GmaAffx.3727.1.S1_at	9			1	5.73358
GmaAffx.37736.1.S1_at	6			1	1.56911
GmaAffx.3782.2.S1_at	3			1	2.63315
GmaAffx.37882.1.A1_s_at	10	1	9.51813	1	11.1034
GmaAffx.38011.1.S1_at	3			1	2.58388
GmaAffx.38539.1.A1_s_at	10			1	2.5374
GmaAffx.38558.1.S1_at	7	1	2.56059
GmaAffx.3897.1.S1_at	10			1	2.81271
GmaAffx.39585.1.S1_at	3			1	5.86313
GmaAffx.40330.1.S1_at	4	1	2.18803
GmaAffx.40806.1.S1_at	2			1	6.38181
GmaAffx.41786.1.S1_at	5			1	2.35835
GmaAffx.41843.3.S1_at	5			1	8.06927
GmaAffx.41866.1.S1_at	5			1	2.8691
GmaAffx.41866.1.S1_at	0	1	4.1692
GmaAffx.42769.1.S1_at	3	1	0.849607
GmaAffx.4294.1.S1_at	1	1	4.33021
GmaAffx.43394.1.S1_s_at	3			1	2.30401
GmaAffx.43965.1.S1_at	3			1	4.06952
GmaAffx.43965.1.S1_at	9	1	3.04634
GmaAffx.44143.1.S1_at	1			1	12.3786
GmaAffx.44421.1.S1_at	6	1	2.67478
GmaAffx.4467.2.S1_at	7	1	9.02589	1	10.1373
GmaAffx.45249.1.S1_at	5			1	2.11927
GmaAffx.45359.2.S1_at	7			1	1.75666
GmaAffx.46246.1.A1_s_at	8	1	7.95765
GmaAffx.46246.1.A1_s_at	6			1	2.67154
GmaAffx.46298.1.S1_at	4	1	5.73978
GmaAffx.46792.1.S1_at	6	1	1.11897
GmaAffx.4691.1.A1_at	0	1	2.47773
GmaAffx.46969.1.S1_at	0	1	0.574204
GmaAffx.47232.1.A1_at	1			1	2.71501
GmaAffx.47374.1.S1_at	4	1	2.44685
GmaAffx.48168.2.S1_at	6	1	1.82538
GmaAffx.48168.2.S1_at	0			1	6.28406
GmaAffx.48525.2.S1_at	3			1	7.66203
GmaAffx.48601.1.S1_at	6			1	6.21537
GmaAffx.49059.1.S1_at	1			1	4.16773
GmaAffx.49644.1.S1_at	4			1	1.73116
GmaAffx.50094.1.S1_at	2	1	5.69549
GmaAffx.50116.1.S1_at	5			1	7.50401
GmaAffx.50575.1.S1_at	10			1	1.44575
GmaAffx.50832.1.S1_at	1			1	1.78995
GmaAffx.50907.1.S1_at	8	1	11.4878	1	16.1459
GmaAffx.51048.1.S1_s_at	9	1	1.3572
GmaAffx.51171.1.S1_at	3			1	2.80456
GmaAffx.51380.1.S1_at	8			1	1.67626
GmaAffx.51903.1.S1_at	2			1	5.12528
GmaAffx.52782.1.S1_at	0			1	2.98645
GmaAffx.52861.1.S1_at	7	1	2.12158
GmaAffx.52861.1.S1_x_at	4	1	1.62588
GmaAffx.5291.1.S1_at	2	1	4.77188	1	8.62747
GmaAffx.53049.1.S1_at	1			1	12.5913
GmaAffx.53227.1.S1_at	6	1	4.6622
GmaAffx.53262.1.S1_at	0			1	0.64747
GmaAffx.54410.1.S1_at	7			1	5.91205
GmaAffx.54742.1.S1_at	2	1	2.18505
GmaAffx.55586.1.S1_at	3			1	5.24717
GmaAffx.55959.1.S1_at	6			1	2.39271
GmaAffx.57226.1.S1_at	6			1	3.87364
GmaAffx.57264.1.S1_at	1			1	1.59787
GmaAffx.57319.1.S1_at	6			1	2.11581
GmaAffx.57319.1.S1_at	9	1	1.95303
GmaAffx.57851.3.S1_at	7			1	2.46349
GmaAffx.58051.1.S1_s_at	5			1	4.15639
GmaAffx.58125.1.A1_at	5	1	1.92466
GmaAffx.58155.1.S1_at	4	1	10.2444	1	9.26762	Yes
GmaAffx.58155.1.S1_at	3	1	12.958	1	9.07469	Yes
GmaAffx.58165.1.S1_at	5			1	3.71997
GmaAffx.58720.1.S1_at	4			1	2.47139
GmaAffx.58789.1.S1_at	5			1	6.96475
GmaAffx.59344.1.S1_at	0			1	15.2631
GmaAffx.5940.1.S1_at	7	1	1.80654
GmaAffx.59893.1.S1_at	1			1	8.33339
GmaAffx.60040.2.S1_at	7			1	1.99297
GmaAffx.60237.1.S1_at	3	1	2.74655
GmaAffx.60432.1.S1_at	5	1	4.0008
GmaAffx.60432.1.S1_at	4			1	2.0232
GmaAffx.60479.2.S1_at	4			1	2.8433
GmaAffx.60588.1.S1_at	3	1	3.27636
GmaAffx.60673.1.S1_at	4	1	2.80724
GmaAffx.60768.1.S1_at	10			1	3.4146
GmaAffx.60984.1.S1_at	2			1	1.82465
GmaAffx.61308.1.S1_at	6			1	7.01558
GmaAffx.61327.1.S1_at	7			1	2.75323
GmaAffx.61604.1.S1_at	0	1	1.3872
GmaAffx.61778.1.S1_at	6	1	1.4901
GmaAffx.61837.1.S1_at	5			1	7.72232
GmaAffx.61984.1.S1_at	0	1	5.67587	1	7.6788
GmaAffx.62051.1.S1_at	4	1	1.33568	1	4.70761	Yes
GmaAffx.62256.1.S1_at	0			1	2.38558
GmaAffx.62648.1.S1_at	6	1	2.45807
GmaAffx.62926.1.S1_at	8	1	2.17377
GmaAffx.63228.1.S1_at	4	1	8.58774	1	7.65493
GmaAffx.63547.1.S1_at	3			1	2.98614
GmaAffx.63831.1.S1_at	10			1	2.44827
GmaAffx.63983.1.S1_at	2			1	0.905117
GmaAffx.64090.1.S1_at	7			1	2.1092
GmaAffx.64151.1.S1_at	1			1	4.96846
GmaAffx.64155.1.S1_at	6			1	7.05363
GmaAffx.64205.1.S1_at	6			1	2.21703
GmaAffx.64787.1.S1_at	6	1	2.46821
GmaAffx.6490.1.S1_at	7	1	1.41954
GmaAffx.65210.1.S1_at	3			1	1.33175
GmaAffx.66085.1.S1_at	9	1	2.25086	1	2.00039
GmaAffx.66214.1.S1_at	7	1	3.14732
GmaAffx.66471.1.S1_at	2	1	5.33774	1	7.03901
GmaAffx.66733.1.S1_at	2			1	1.54491
GmaAffx.66858.1.S1_at	8			1	1.25903
GmaAffx.66861.1.S1_at	1	1	2.21634
GmaAffx.67152.1.S1_at	6	1	6.30055
GmaAffx.67240.1.S1_at	8			1	5.4477
GmaAffx.67457.2.S1_at	8	1	1.07167
GmaAffx.68623.1.S1_at	10	1	3.68139
GmaAffx.68649.1.S1_at	4	1	3.02147
GmaAffx.68810.2.S1_at	0	1	0.8064
GmaAffx.68864.1.S1_at	10			1	2.73742
GmaAffx.69322.1.S1_at	3	1	7.86675			Yes
GmaAffx.69322.2.S1_at	8	1	3.67558	1	0.822185
GmaAffx.69356.1.S1_at	5	1	0.92713
GmaAffx.69356.1.S1_at	3			1	5.03522
GmaAffx.70783.1.S1_at	0	1	1.51138
GmaAffx.70836.1.S1_at	2			1	2.00742	Yes
GmaAffx.70836.2.S1_at	10	1	2.83924
GmaAffx.70836.2.S1_at	9			1	3.74752
GmaAffx.70836.2.S1_s_at	7			1	2.59449
GmaAffx.71247.1.S1_at	1	1	1.35499
GmaAffx.71299.1.S1_at	8			1	8.86693
GmaAffx.71504.1.S1_at	9	1	4.79618			No
GmaAffx.71504.1.S1_at	2			1	2.81728
GmaAffx.71585.2.S1_at	6	1	3.15928
GmaAffx.72143.1.S1_at	4	1	4.39427
GmaAffx.72544.1.S1_at	7	1	2.65879
GmaAffx.72708.1.S1_at	10	1	1.2498
GmaAffx.72746.1.S1_at	1			1	3.31405
GmaAffx.72859.1.S1_at	2	1	2.64695
GmaAffx.73107.1.S1_at	4	1	1.68026
GmaAffx.73189.1.S1_at	1			1	8.91651
GmaAffx.73357.1.S1_at	4			1	2.66842
GmaAffx.73429.1.S1_at	2	1	2.42417
GmaAffx.73776.1.S1_s_at	0			1	4.00109
GmaAffx.74224.1.S1_at	2			1	2.75845
GmaAffx.74503.1.A1_at	0			1	2.14078
GmaAffx.74515.1.S1_at	0			1	2.38779
GmaAffx.74632.1.S1_at	5	1	2.01172
GmaAffx.74781.1.S1_at	0			1	3.85142
GmaAffx.75246.1.S1_at	9	1	2.14926
GmaAffx.75685.1.S1_at	1			1	3.1123
GmaAffx.75793.2.S1_s_at	9	1	2.15341
GmaAffx.75978.3.S1_s_at	2	1	3.82106	1	1.1799
GmaAffx.76231.2.S1_at	5	1	3.90059
GmaAffx.76849.1.S1_at	10	1	2.04247
GmaAffx.76868.1.S1_at	3	1	2.11972
GmaAffx.76926.1.S1_at	2	1	2.57488
GmaAffx.7693.1.S1_at	1	1	5.74534	1	6.48214
GmaAffx.76950.1.S1_at	5			1	1.63044
GmaAffx.76950.2.S1_at	4	1	1.25589
GmaAffx.77005.1.S1_at	3	1	4.84764
GmaAffx.77035.1.S1_at	10			1	16.7156
GmaAffx.77379.2.S1_at	6	1	1.22668
GmaAffx.77526.1.S1_at	2			1	3.16436
GmaAffx.77587.1.S1_at	3			1	2.46345
GmaAffx.77647.1.S1_at	7			1	2.49024
GmaAffx.77786.1.S1_at	0			1	5.26168
GmaAffx.7782.1.S1_at	2			1	6.63355
GmaAffx.77858.1.S1_at	5	1	1.80891
GmaAffx.77903.1.S1_at	6			1	1.6334
GmaAffx.77917.1.S1_at	0			1	5.29512
GmaAffx.77955.1.S1_at	10			1	5.43568
GmaAffx.78003.1.S1_at	0			1	1.53076
GmaAffx.78064.1.S1_at	6	1	3.11879
GmaAffx.78064.1.S1_at	2			1	1.16945
GmaAffx.78115.1.S1_at	3	1	8.72041
GmaAffx.78129.1.S1_at	10			1	3.42145
GmaAffx.78171.3.S1_at	5	1	3.21965
GmaAffx.78527.1.S1_at	2			1	20.7773
GmaAffx.7874.2.S1_s_at	9			1	2.04408
GmaAffx.78744.1.S1_at	5			1	2.32035
GmaAffx.78778.1.S1_at	1			1	1.75849
GmaAffx.79040.1.S1_at	5			1	1.80499
GmaAffx.79122.1.S1_at	8	1	1.15704
GmaAffx.79139.1.S1_at	3			1	1.65101
GmaAffx.79241.1.S1_at	2			1	3.30806
GmaAffx.79602.1.S1_at	8	1	2.32232
GmaAffx.79727.1.S1_at	2			1	1.0634
GmaAffx.79767.1.S1_at	0			1	2.01416
GmaAffx.80044.1.S1_at	0	1	1.70148
GmaAffx.80070.1.S1_at	5	1	2.41758
GmaAffx.80306.1.S1_at	6	1	6.29051	1	8.05365
GmaAffx.80323.1.S1_at	5			1	2.25556
GmaAffx.80582.1.S1_at	7	1	1.62871
GmaAffx.80582.1.S1_at	0			1	5.18024
GmaAffx.80776.3.S1_at	6	1	1.81806
GmaAffx.80802.1.S1_at	2			1	3.24269
GmaAffx.81156.1.S1_at	0			1	0.617018
GmaAffx.81268.1.S1_at	7			1	6.58341
GmaAffx.81268.2.S1_at	6	1	1.37002
GmaAffx.81268.2.S1_at	0			1	2.85519
GmaAffx.81288.1.S1_at	0			1	2.82392
GmaAffx.81309.1.S1_at	3			1	2.22864
GmaAffx.81315.1.S1_at	10			1	1.71622
GmaAffx.81346.2.S1_at	9			1	6.5031
GmaAffx.81399.2.S1_at	7	1	2.20352
GmaAffx.82030.1.S1_at	0	1	3.0525
GmaAffx.82079.1.S1_at	9			1	1.87089
GmaAffx.8213.2.S1_at	2	1	5.3787
GmaAffx.82261.1.S1_at	5	1	2.4297
GmaAffx.82261.1.S1_at	0			1	5.22369
GmaAffx.82285.1.S1_at	7			1	3.05544
GmaAffx.82310.1.S1_at	7	1	5.53153	1	3.84519
GmaAffx.82504.1.S1_at	8			1	3.89353
GmaAffx.82511.2.S1_at	4			1	4.32506
GmaAffx.82623.1.S1_at	7	1	1.47233
GmaAffx.82657.1.S1_at	1	1	2.88716
GmaAffx.8268.1.S1_at	0	1	4.0796
GmaAffx.827.2.S1_at	0	1	1.79512
GmaAffx.827.2.S1_x_at	4	1	1.30478
GmaAffx.82880.1.S1_at	8	1	3.27188
GmaAffx.82885.1.S1_at	5	1	1.73888
GmaAffx.82971.1.S1_at	9			1	4.87418
GmaAffx.83062.1.S1_at	0	1	3.63649	1	5.5755
GmaAffx.83099.1.S1_at	6	1	3.75731
GmaAffx.83112.2.S1_at	10			1	1.74604
GmaAffx.83112.2.S1_at	9	1	2.42463
GmaAffx.83242.1.S1_at	3	1	4.96935
GmaAffx.83344.1.S1_at	2			1	3.57894
GmaAffx.83421.1.S1_at	1	1	1.47752
GmaAffx.83552.1.S1_at	1			1	1.4361
GmaAffx.83592.1.S1_at	4	1	2.95195
GmaAffx.83603.1.S1_at	4			1	0.925407
GmaAffx.84017.1.S1_at	5			1	2.0074
GmaAffx.84241.1.S1_at	10			1	4.74643
GmaAffx.84317.1.S1_at	4			1	5.60303
GmaAffx.84317.1.S1_at	1	1	4.35119
GmaAffx.84607.2.S1_at	10			1	2.87318
GmaAffx.84623.1.S1_at	5	1	1.07772	1	2.8573
GmaAffx.85132.1.S1_at	2			1	4.15207
GmaAffx.85164.1.S1_s_at	8			1	3.68494
GmaAffx.85449.1.S1_at	5			1	2.22865
GmaAffx.85470.1.S1_at	2	1	1.38518
GmaAffx.85638.1.S1_at	6	1	2.19457
GmaAffx.85710.1.S1_at	10			1	2.19241
GmaAffx.85873.1.S1_at	9			1	3.25723
GmaAffx.85881.1.S1_at	6			1	2.76501
GmaAffx.85901.1.S1_at	7	1	1.69562
GmaAffx.85918.2.S1_at	7	1	8.8331
GmaAffx.85918.2.S1_at	6	1	7.84511
GmaAffx.86347.1.S1_at	0	1	2.31652
GmaAffx.86446.2.S1_at	7	1	3.80518
GmaAffx.86591.1.S1_at	8	1	5.07263	1	12.4259	Yes
GmaAffx.86664.1.S1_at	4	1	0.808561
GmaAffx.86672.2.S1_at	9	1	1.40266
GmaAffx.86749.1.S1_s_at	0	1	1.43346
GmaAffx.86863.2.S1_at	3	1	4.09226	1	5.09633
GmaAffx.87172.1.S1_at	9			1	2.00638
GmaAffx.87194.1.S1_at	3			1	1.46079
GmaAffx.87206.1.S1_at	8			1	6.29838
GmaAffx.87405.1.S1_at	6	1	1.46943
GmaAffx.87457.1.S1_at	4			1	2.0272
GmaAffx.87479.1.S1_at	6	1	7.52848
GmaAffx.87486.1.S1_at	1			1	1.61499
GmaAffx.87486.1.S1_at	0	1	2.36954
GmaAffx.875.7.A1_s_at	1			1	1.86495
GmaAffx.875.7.A1_s_at	0	1	0.648154
GmaAffx.87598.1.S1_at	6	1	4.93398
GmaAffx.87677.1.S1_at	9			1	1.24418
GmaAffx.87851.1.S1_at	8			1	15.2834
GmaAffx.87877.1.S1_at	3	1	5.64809
GmaAffx.88101.1.S1_at	9			1	3.38872
GmaAffx.88101.1.S1_at	0	1	2.52091
GmaAffx.88112.2.S1_s_at	3	1	5.33496
GmaAffx.88113.1.S1_at	7	1	5.77922	1	5.02944
GmaAffx.88139.1.S1_at	7	1	1.23353
GmaAffx.88272.2.S1_at	6	1	3.85115
GmaAffx.88399.1.S1_at	0			1	1.54616
GmaAffx.88438.1.S1_s_at	6	1	1.61369
GmaAffx.88804.1.S1_s_at	6	1	4.71773	1	4.15696
GmaAffx.88817.1.S1_at	3	1	5.37497	1	11.3813
GmaAffx.88817.1.S1_at	0	1	6.7269
GmaAffx.88847.1.S1_s_at	6	1	0.748543
GmaAffx.88970.1.A1_at	10	1	4.96167
GmaAffx.89045.1.A1_s_at	8			1	1.79458
GmaAffx.89049.1.S1_at	7	1	1.30236
GmaAffx.89049.1.S1_at	5			1	0.920917
GmaAffx.89113.1.S1_x_at	7	1	2.20822
GmaAffx.89272.1.A1_s_at	8	1	9.59482	1	18.4309
GmaAffx.89425.1.A1_s_at	10			1	1.49027
GmaAffx.89961.1.S1_at	2			1	1.42754
GmaAffx.90019.1.S1_s_at	3			1	6.09732
GmaAffx.90026.1.S1_s_at	6	1	0.867451
GmaAffx.90061.1.S1_s_at	9	1	1.41683
GmaAffx.90102.1.S1_s_at	1			1	6.26228
GmaAffx.90106.1.S1_s_at	6	1	1.31437
GmaAffx.90145.1.S1_s_at	9			1	1.76155
GmaAffx.90216.1.S1_at	10			1	1.50452
GmaAffx.90327.1.S1_s_at	0	1	4.3702
GmaAffx.90341.1.S1_at	1			1	4.83811
GmaAffx.90343.1.S1_s_at	9	1	1.98995
GmaAffx.90456.1.S1_s_at	6	1	5.77069
GmaAffx.90496.1.S1_s_at	10	1	1.9847
GmaAffx.90589.1.S1_at	0	1	1.73521
GmaAffx.90671.1.S1_s_at	3			1	6.76894
GmaAffx.90855.1.S1_s_at	7	1	14.6659	1	10.3562
GmaAffx.90967.1.A1_s_at	4	1	4.91403
GmaAffx.90967.1.S1_s_at	0	1	2.16728
GmaAffx.90998.1.S1_s_at	5			1	2.58539
GmaAffx.91052.1.S1_s_at	2	1	4.64063
GmaAffx.91054.1.S1_s_at	3	1	2.18515
GmaAffx.91063.1.S1_s_at	4			1	2.97341
GmaAffx.91087.1.S1_s_at	1	1	2.44189
GmaAffx.91121.1.S1_at	6			1	2.22254
GmaAffx.91149.1.S1_at	3	1	2.90767
GmaAffx.91172.1.S1_s_at	2			1	4.89363
GmaAffx.91222.1.S1_at	9	1	1.30766
GmaAffx.91237.1.S1_at	2			1	1.70469
GmaAffx.91237.1.S1_at	9	1	2.26752
GmaAffx.91256.1.S1_at	9			1	1.79113
GmaAffx.91387.1.S1_s_at	10			1	1.12565
GmaAffx.91462.1.S1_x_at	8	1	6.85873	1	4.65017
GmaAffx.91500.1.S1_at	9			1	10.1421	No
GmaAffx.91569.1.S1_s_at	3	1	1.15382
GmaAffx.91729.1.S1_s_at	1			1	2.16291
GmaAffx.91779.1.S1_at	5			1	1.60288
GmaAffx.91779.1.S1_s_at	3			1	2.66701
GmaAffx.91834.1.S1_at	10	1	1.80027
GmaAffx.91930.1.S1_s_at	5			1	1.99945
GmaAffx.91970.1.S1_s_at	8	1	6.01661
GmaAffx.92017.1.S1_s_at	4			1	2.55417
GmaAffx.92027.1.S1_s_at	7	1	3.25617
GmaAffx.92104.1.S1_s_at	2	1	2.193
GmaAffx.92117.1.S1_s_at	2	1	2.18824
GmaAffx.92119.1.S1_s_at	3	1	1.57279
GmaAffx.92135.1.S1_s_at	5	1	2.41898
GmaAffx.92146.1.S1_s_at	3	1	5.01074
GmaAffx.92543.1.S1_s_at	5	1	2.45258
GmaAffx.92640.1.S1_at	5			1	1.88079
GmaAffx.92769.1.S1_s_at	1			1	7.71974
GmaAffx.92802.1.S1_s_at	3	1	4.97414
GmaAffx.92890.1.S1_s_at	0			1	5.91578
GmaAffx.92935.1.S1_s_at	9			1	2.30679
GmaAffx.92973.1.S1_s_at	1			1	4.23019
GmaAffx.92986.1.S1_s_at	7			1	1.8818
GmaAffx.93028.1.A1_s_at	5			1	2.20538
GmaAffx.93028.1.S1_at	2			1	2.37993
GmaAffx.93032.1.S1_s_at	9			1	0.652603
GmaAffx.93032.1.S1_s_at	0	1	3.51703
GmaAffx.93041.1.S1_s_at	2			1	4.49046
GmaAffx.93066.1.S1_s_at	1			1	2.78444
GmaAffx.93098.1.S1_s_at	8	1	2.73896	1	3.74686
GmaAffx.93157.1.S1_s_at	0	1	5.15447
GmaAffx.93175.1.A1_s_at	2	1	2.56653
GmaAffx.93249.1.S1_s_at	2	1	15.6075	1	18.5287
GmaAffx.93250.1.S1_s_at	7	1	7.00387			Yes
GmaAffx.93250.1.S1_s_at	6	1	7.41422	1	14.3762	Yes
GmaAffx.93348.1.S1_s_at	6	1	3.48476
GmaAffx.93509.1.S1_s_at	0	1	2.77416
GmaAffx.9561.1.S1_x_at	7			1	15.4308
GmaAffx.9686.1.A1_at	1			1	3.9306
GmaAffx.99.1.S1_at	10			1	3.26353
GmaAffx.99.1.S1_at	0	1	4.15691
GmaAffx.9993.1.S1_at	8			1	4.31881
